# Supplementary material for: Transcriptome-based resistance analysis of susceptible and resistant tomato cultivars against Meloidogyne incognita infection
Source: Front Plant Sci. 2026 Apr 15;17:1745106. doi: 10.3389/fpls.2026.1745106 (PMC13125003; doi:10.3389/fpls.2026.1745106)
Supplement: Supplementary Table 1 — Table of sequencing depth and alignment statistics for transcriptome sequencing samples. [file Table1.xls]

Sample	Total Reads	Mapped Reads	Uniq Mapped Reads	Multiple Map Reads	Reads Map to '+'	Reads Map to '-'
CK-R1-1	41,114,718	39,811,435 (96.83%)	39,191,803 (95.32%)	619,632 (1.51%)	20,265,730 (49.29%)	20,277,073 (49.32%)
CK-R1-2	38,335,752	37,343,494 (97.41%)	36,766,043 (95.91%)	577,451 (1.51%)	19,007,680 (49.58%)	19,015,550 (49.60%)
CK-R1-3	42,604,120	41,375,877 (97.12%)	40,707,526 (95.55%)	668,351 (1.57%)	21,080,674 (49.48%)	21,089,575 (49.50%)
CK-R2-1	42,302,114	41,311,183 (97.66%)	40,657,199 (96.11%)	653,984 (1.55%)	21,040,431 (49.74%)	21,046,625 (49.75%)
CK-R2-2	42,907,142	41,990,556 (97.86%)	41,304,490 (96.26%)	686,066 (1.60%)	21,413,317 (49.91%)	21,416,237 (49.91%)
CK-R2-3	39,202,080	38,355,730 (97.84%)	37,735,111 (96.26%)	620,619 (1.58%)	19,546,475 (49.86%)	19,553,096 (49.88%)
CK-S1-1	57,811,466	56,594,294 (97.89%)	55,571,985 (96.13%)	1,022,309 (1.77%)	28,938,626 (50.06%)	28,949,702 (50.08%)
CK-S1-2	39,276,270	38,517,307 (98.07%)	37,874,314 (96.43%)	642,993 (1.64%)	19,655,131 (50.04%)	19,664,468 (50.07%)
CK-S1-3	39,824,856	38,743,012 (97.28%)	38,045,353 (95.53%)	697,659 (1.75%)	19,794,424 (49.70%)	19,805,469 (49.73%)
CK-S2-1	39,744,616	38,976,311 (98.07%)	38,301,308 (96.37%)	675,003 (1.70%)	19,909,541 (50.09%)	19,910,706 (50.10%)
CK-S2-2	43,293,222	42,458,308 (98.07%)	41,738,548 (96.41%)	719,760 (1.66%)	21,680,307 (50.08%)	21,682,308 (50.08%)
CK-S2-3	39,732,416	38,847,243 (97.77%)	38,174,719 (96.08%)	672,524 (1.69%)	19,842,250 (49.94%)	19,852,546 (49.97%)
CK-S3-1	39,185,266	38,371,971 (97.92%)	37,649,016 (96.08%)	722,955 (1.84%)	19,643,896 (50.13%)	19,648,463 (50.14%)
CK-S3-2	43,427,108	42,512,108 (97.89%)	41,743,898 (96.12%)	768,210 (1.77%)	21,736,337 (50.05%)	21,736,116 (50.05%)
CK-S3-3	39,414,262	38,613,556 (97.97%)	37,896,557 (96.15%)	716,999 (1.82%)	19,770,411 (50.16%)	19,769,171 (50.16%)
CK-S4-1	39,889,674	39,046,478 (97.89%)	38,308,280 (96.04%)	738,198 (1.85%)	19,975,100 (50.08%)	19,989,205 (50.11%)
CK-S4-2	39,573,292	38,569,466 (97.46%)	37,833,345 (95.60%)	736,121 (1.86%)	19,739,363 (49.88%)	19,755,450 (49.92%)
CK-S4-3	39,171,242	38,246,698 (97.64%)	37,541,108 (95.84%)	705,590 (1.80%)	19,559,809 (49.93%)	19,571,259 (49.96%)
CK-S5-1	45,512,430	44,507,729 (97.79%)	43,589,254 (95.77%)	918,475 (2.02%)	22,858,975 (50.23%)	22,858,365 (50.22%)
CK-S5-2	41,762,172	40,785,205 (97.66%)	39,951,671 (95.66%)	833,534 (2.00%)	20,928,420 (50.11%)	20,932,815 (50.12%)
CK-S5-3	39,999,274	38,844,819 (97.11%)	38,072,759 (95.18%)	772,060 (1.93%)	19,920,435 (49.80%)	19,921,097 (49.80%)
R1-1	40,980,986	39,782,530 (97.08%)	39,143,865 (95.52%)	638,665 (1.56%)	20,262,677 (49.44%)	20,273,009 (49.47%)
R1-2	41,128,792	39,997,925 (97.25%)	39,384,780 (95.76%)	613,145 (1.49%)	20,354,750 (49.49%)	20,366,159 (49.52%)
R1-3	40,936,360	39,672,796 (96.91%)	39,043,873 (95.38%)	628,923 (1.54%)	20,202,081 (49.35%)	20,214,150 (49.38%)
R2-1	44,343,580	43,425,961 (97.93%)	42,727,978 (96.36%)	697,983 (1.57%)	22,133,302 (49.91%)	22,134,748 (49.92%)
R2-2	39,971,922	39,149,820 (97.94%)	38,534,913 (96.40%)	614,907 (1.54%)	19,939,979 (49.88%)	19,946,832 (49.90%)
R2-3	40,060,138	39,268,266 (98.02%)	38,641,808 (96.46%)	626,458 (1.56%)	20,004,639 (49.94%)	20,012,129 (49.96%)
S1-1	45,305,114	44,363,136 (97.92%)	43,589,022 (96.21%)	774,114 (1.71%)	22,644,766 (49.98%)	22,656,402 (50.01%)
S1-2	39,743,006	38,980,651 (98.08%)	38,293,971 (96.35%)	686,680 (1.73%)	19,907,112 (50.09%)	19,913,236 (50.11%)
S1-3	40,710,954	40,025,182 (98.32%)	39,373,686 (96.72%)	651,496 (1.60%)	20,402,698 (50.12%)	20,412,819 (50.14%)
S2-1	39,408,258	38,584,913 (97.91%)	37,929,859 (96.25%)	655,054 (1.66%)	19,691,662 (49.97%)	19,700,486 (49.99%)
S2-2	45,692,052	44,707,468 (97.85%)	43,962,499 (96.21%)	744,969 (1.63%)	22,804,953 (49.91%)	22,817,859 (49.94%)
S2-3	43,687,222	42,770,648 (97.90%)	42,036,046 (96.22%)	734,602 (1.68%)	21,833,187 (49.98%)	21,853,367 (50.02%)
S3-1	39,799,854	38,904,508 (97.75%)	38,247,986 (96.10%)	656,522 (1.65%)	19,859,586 (49.90%)	19,872,309 (49.93%)
S3-2	41,637,858	40,666,677 (97.67%)	39,939,598 (95.92%)	727,079 (1.75%)	20,783,345 (49.91%)	20,792,636 (49.94%)
S3-3	38,818,370	37,931,255 (97.71%)	37,280,965 (96.04%)	650,290 (1.68%)	19,371,126 (49.90%)	19,382,053 (49.93%)
S4-1	38,989,852	37,987,584 (97.43%)	37,299,178 (95.66%)	688,406 (1.77%)	19,427,536 (49.83%)	19,436,073 (49.85%)
S4-2	38,631,262	37,829,287 (97.92%)	37,179,972 (96.24%)	649,315 (1.68%)	19,311,391 (49.99%)	19,322,466 (50.02%)
S4-3	41,289,038	40,411,673 (97.88%)	39,652,052 (96.04%)	759,621 (1.84%)	20,678,457 (50.08%)	20,692,592 (50.12%)
S5-1	39,346,642	38,245,748 (97.20%)	37,555,111 (95.45%)	690,637 (1.76%)	19,563,104 (49.72%)	19,570,490 (49.74%)
S5-2	43,601,978	36,193,801 (83.01%)	35,630,960 (81.72%)	562,841 (1.29%)	18,441,740 (42.30%)	18,489,648 (42.41%)
S5-3	37,249,958	35,138,133 (94.33%)	34,523,841 (92.68%)	614,292 (1.65%)	17,958,096 (48.21%)	17,970,656 (48.24%)
