# Supplementary material for: Transcriptome-based resistance analysis of susceptible and resistant tomato cultivars against Meloidogyne incognita infection
Source: Front Plant Sci. 2026 Apr 15;17:1745106. doi: 10.3389/fpls.2026.1745106 (PMC13125003; doi:10.3389/fpls.2026.1745106)
Supplement: Supplementary Table 2 — Table of the number of differentially expressed genes across different stages. [file Table2.xls]

DEG Set	DEG Number	up-regulated	down-regulated
CK-R1_vs_R1	20	7	13
CK-R2_vs_R2	143	139	4
CK-S1_vs_CK-R1	1947	522	1425
CK-S1_vs_S1	37	13	24
CK-S2_vs_S2	2236	1163	1073
CK-S3_vs_S3	4298	1775	2523
CK-S4_vs_S4	950	570	380
CK-S5_vs_S5	1989	1172	817
S1_vs_R1	1466	513	953
