# Supplementary material for: Transcriptome-based resistance analysis of susceptible and resistant tomato cultivars against Meloidogyne incognita infection
Source: Front Plant Sci. 2026 Apr 15;17:1745106. doi: 10.3389/fpls.2026.1745106 (PMC13125003; doi:10.3389/fpls.2026.1745106)
Supplement: Supplementary Table 3 — Primers used in this study. [file Table3.xlsx]

## Sheet: Sheet1
primers used in this study
Gene ID	Name	Primer name	Primer sequence 5‘-3’
Solyc11g005330	Actin2	Actin2 qRT-F	TTGCTGACCGTATGAGCAAG
		Actin2 qRT-R	GGACAATGGATGGACCAGAC
Solyc09g010800.2.ITAG2.4		1-qRT-F	CCCAGACATGAGCTACACCG
		1-qRT-R	GCAGCCATTCTCAGCAACAG
Solyc09g075210.2.ITAG2.4		2-qRT-F	AGGTGCAGTTTCCGGTGTAG
		2-qRT-R	CATTTGCTTGTCCTTCCGGC
Solyc03g079880.2.ITAG2.4		3-qRT-F	GATTCCTTGCGCAGAAGCAG
		3-qRT-R	ACGCTTGGGGATGGTTATCG
Solyc04g007760.2.ITAG2.4		4-qRT-F	TGGAGGACACTTGGTTCACG
		4-qRT-R	ACGACTGAACCAACTTTTACGG
Solyc04g007750.2.ITAG2.4		5-qRT-F	GACGGCAAAGCAAGTGATTGA
		5-qRT-R	GCCAGGAGAACGAGAGGTTC
Solyc07g016220.2.ITAG2.4		6-qRT-F	TGGCCTTGGCTCGAAAGAAA
		6-qRT-R	TTGCAGTATGGTAGCAGCACA
Solyc06g005470.2.ITAG2.4		7-qRT-F	ACCATCATCGAGGGAGTTGC
		7-qRT-R	AAGGGTCACACTTGCAGCTT
Solyc12g094620.1.ITAG2.4		8-qRT-F	TTGCCCTCGAGGTTTGATCC
		8-qRT-R	CTTGCCTGTCAGGTTCCCAT
Solyc03g034370.1.ITAG2.4		9-qRT-F	TGGAGTGGATACTCCACAAGTT
		9-qRT-R	ACCACCCTCTAAGGAATGTTGC
Solyc11g073150.1.ITAG2.4		10-qRT-F	CCACCACCCACTCCTAAACC
		10-qRT-R	ATCGACTTGACAGCTCTCGG
Solyc01g009560.1.ITAG2.4		11-qRT-F	TCCTGGCTCTACTGATGCCT
		11-qRT-R	CAACAGGGGAACCCAATCCA
Solyc03g026050.2.ITAG2.4		12-qRT-F	GACGCCAAAGCCGGTAATTG
		12-qRT-R	CTGCAGTTTCTCTCTGGGCA
